# Supplementary material for: Memory for pictures of sexual assault: Sensitive maintenance of ambiguous stimuli
Source: PLoS One. 2020 Jul 29;15(7):e0236873. doi: 10.1371/journal.pone.0236873 (PMC7390341; doi:10.1371/journal.pone.0236873)
Supplement: S1 File — (ZIP) [file pone.0236873.s003.zip]

Archive with 11 entries (10 files):
- analysis_study_1_2.R
- __MACOSX/
- __MACOSX/._analysis_study_1_2.R
- analysis_study_3.R
- __MACOSX/._analysis_study_3.R
- data_study_1_2.sav
- __MACOSX/._data_study_1_2.sav
- data_study_3.csv
- __MACOSX/._data_study_3.csv
- descriptive_statistics.txt
- __MACOSX/._descriptive_statistics.txt
