# Supplementary material for: Memory for pictures of sexual assault: Sensitive maintenance of ambiguous stimuli
Source: PLoS One. 2020 Jul 29;15(7):e0236873. doi: 10.1371/journal.pone.0236873 (PMC7390341; doi:10.1371/journal.pone.0236873)
Supplement: S1 File — (ZIP) [file pone.0236873.s003.zip › analysis_study_1_2.R]

#' ---
#' title: "Analysis Study 1 and 2"
#' author: ""
#' date: ""
#' ---

library(knitr)
opts_chunk$set(fig.width = 16/2.54, fig.height = 12/2.54, dpi=300)
options(width = 72)

library(dplyr)
library(haven)
library(psych)

#' Prints (SPSS) labels of the variables in a data frame.
#' x a data frame
#' cut.labels cut the labels to the specified length
#'
#' Returns a data frame with variable names and labels.
#'
printLabels <- function(x, cut.labels = 70) {
    vars <- labels <- names(x)
    for (i in 1:length(vars)) {
        lab <- attr(x[[i]], "label")
        if (length(lab) > 1) {
            lab <- paste(lab, collapse = " - ")
        }
        if (length(lab) == 0) lab = "---"
        labels[i] <- substr(lab, 1, cut.labels)
    }
    x <- data.frame(variable = vars, label = labels)
    print(x, right = FALSE)
    invisible(x)
}

options(max.print = 10000)
# Set the working directory, from which the data are read
# setwd("PATH/TO/DATA")
Df <- read_sav("data_study_1_2.sav")

table(Df$Study)
printLabels(Df)
describeBy(Df, group = Df$Study)
