# Supplementary material for: Memory for pictures of sexual assault: Sensitive maintenance of ambiguous stimuli
Source: PLoS One. 2020 Jul 29;15(7):e0236873. doi: 10.1371/journal.pone.0236873 (PMC7390341; doi:10.1371/journal.pone.0236873)
Supplement: S1 File — (ZIP) [file pone.0236873.s003.zip › analysis_study_3.R]

#' ---
#' title: "Analysis Study 3"
#' author: ""
#' date: ""
#' ---

library(knitr)
opts_chunk$set(fig.width = 16/2.54, fig.height = 12/2.54, dpi=300)
options(width = 72)

library(dplyr)
library(psych)
library(lavaan)
options(max.print = 10000)
# Set the working directory, from which the data are read
# setwd("PATH/TO/DATA")
Df <- read.csv("data_study_3.csv")
Df <- mutate(Df,
    # load (experimental condition):
    #     -1 = FAIR (high load), 1 = Drawing task (low load)
    # fload is "factor(load)"
    fload = relevel(fload, ref = "Low Load"),
    # Product term for interaction between vigilance-avoidance and load
    vig_avXload = vig_av * load)

# Descriptive statistics -------------------------------------------------------

describe(Df)

# Correlations ----

# Correlation CAV & VIG ----
with(Df, cor(cav_p, vig_p))

# Correlations in Table 2
corr.test(select(Df, trait_anxiety, fear_rape, rab, vig_av, appraisal))

# SEM ----

# Model described in the paper
model = '
  appraisal ~ fear_rape + rab + trait_anxiety + vig_av
  forget_threat ~ appraisal + vig_av + load + vig_avXload
  forget_ambi ~ appraisal + vig_av + load + vig_avXload
  forget_nonthreat ~ appraisal + vig_av + load + vig_avXload
'
fit = sem(model, data = Df, estimator="MLM", meanstructure = TRUE)
summary(fit, standardized = TRUE, fit.measures = TRUE)

# Extended model: includes influences of fear of rape, avoidance, and
# anxiety on the memory scores
model.extended = '
  appraisal ~ fear_rape + rab + trait_anxiety + vig_av
  forget_threat ~ appraisal + vig_av + load + vig_avXload + fear_rape + rab +
    trait_anxiety
  forget_ambi ~ appraisal + vig_av + load + vig_avXload + fear_rape + rab +
    trait_anxiety
  forget_nonthreat ~ appraisal + vig_av + load + vig_avXload + fear_rape +
    rab + trait_anxiety
'
fit.extended = sem(model.extended, data = Df, estimator="MLM",
    meanstructure = TRUE)
summary(fit.extended, standardized = TRUE, fit.measures = TRUE)

# Compare fit of the 2 models
anova(fit.extended, fit)

# Figure 2  ----
# Prepare a data frame containing predictions from the regression models.
# Note that the coefficients obtained here are the same as the
# corresponding coefficients of the path model above.
#
newDf <- as.data.frame(cbind(
    appraisal = mean(Df$appraisal),
    vig_av = c(mean(Df$vig_av) - sd(Df$vig_av),
        mean(Df$vig_av) + sd(Df$vig_av)),
    load = c(-1, -1, 1, 1))) # -1 = high, 1 = low
newDf$vig_avXload <- newDf$vig_av * newDf$load

# Compute the regression models and save predictions
# Threat
mod <- lm(forget_threat ~ appraisal + vig_av + load + vig_avXload,
    data = Df)
summary(mod)
temp <- predict(mod, newDf, se.fit = TRUE)
mthreat <- temp$fit
errthreat <- temp$se.fit

# Ambiguous
mod <- lm(forget_ambi ~ appraisal + vig_av + load + vig_avXload,
    data = Df)
summary(mod)
temp <- predict(mod, newDf, se.fit = TRUE)
mambi <- temp$fit
errambi <- temp$se.fit

# Nonthreat
mod <- lm(forget_nonthreat ~ appraisal + vig_av + load + vig_avXload,
    data = Df)
summary(mod)
temp <- predict(mod, newDf, se.fit = TRUE)
mnonthreat <- temp$fit
errnonthreat <- temp$se.fit

# Plot
means <- rbind(mthreat, mambi, mnonthreat)
colnames(means) <- paste(c("R", "S"), c("High", "High", "Low", "Low"), sep = "/")
errs <- rbind(errthreat, errambi, errnonthreat)

# x11(width = 16/2.54, height = 12/2.54)
par(las = 1)

mybar <- barplot(means, beside = TRUE, plot = TRUE,
    ylim = c(0, 0.855),
    ylab = "Forgetting",
    xlab = "Coping/Load",
    legend.text = c("Threatening", "Ambiguous", "Nonthreatening"),
    args.legend = list(bty = "n", y.intersp = 1.5, yjust = 0.5))
plotCISimplified(mybar, y = means, uiw = errs)
# dev.copy2eps(file = "../Submission-PlosOne-3/Figures/fig-2-means.eps")
# dev.off()
