# Supplementary material for: Memory for pictures of sexual assault: Sensitive maintenance of ambiguous stimuli
Source: PLoS One. 2020 Jul 29;15(7):e0236873. doi: 10.1371/journal.pone.0236873 (PMC7390341; doi:10.1371/journal.pone.0236873)
Supplement: S1 File — (ZIP) [file pone.0236873.s003.zip › data_study_3.csv]

cav_p	vig_p	vig_av	trait_anxiety	fear_rape	rab	appraisal	forget_threat	forget_ambi	forget_nonthreat	load	fload
0.5	0.4	-0.1	1.6	2.72727272727273	3.28	0.95	-0.533333333333333	0.733333333333333	0.933333333333333	1	Low Load
0.2	0.85	0.65	3	4.36363636363636	3.32	1.02777777777778	0.533333333333333	0.6	-0.0333333333333341	-1	High Load
0.45	0.55	0.1	3.06666666666667	3.81818181818182	2.64	0.838888888888889	1.4	0.433333333333333	-0.366666666666666	1	Low Load
0.4	0.85	0.45	2	4.36363636363636	3.24	0.861111111111111	0.7	0.833333333333333	0.2	-1	High Load
0.65	0.8	0.15	1.73333333333333	2.90909090909091	2.96	0.761111111111111	1.03333333333333	0.466666666666666	1.16666666666667	-1	High Load
0.8	0.25	-0.55	2.33333333333333	2.63636363636364	2.44	0.95	0.366666666666667	0.0333333333333328	0.5	1	Low Load
0.75	0.15	-0.6	1.73333333333333	2.27272727272727	1.44	1.07222222222222	0.266666666666667	0.933333333333334	1.03333333333333	-1	High Load
0.15	0.7	0.55	2.33333333333333	2.90909090909091	2.92	0.933333333333333	-0.166666666666667	-0.333333333333333	0.366666666666667	1	Low Load
0.6	0.45	-0.15	2.06666666666667	3.09090909090909	2	0.961111111111111	0.733333333333333	0.466666666666667	0.966666666666666	1	Low Load
0.75	0.25	-0.5	2	1.72727272727273	1.52	0.933333333333333	0.166666666666667	-0.0999999999999992	0.0333333333333332	-1	High Load
0.8	0.6	-0.2	2.2	2.54545454545455	2.92	0.866666666666667	0.533333333333333	0.6	0.766666666666668	1	Low Load
0.6	0.45	-0.15	1.73333333333333	3.09090909090909	2.28	0.805555555555555	1.46666666666667	0.0333333333333328	-0.466666666666667	-1	High Load
0.5	0.65	0.15	2.26666666666667	3.45454545454545	3.12	1.08888888888889	0.666666666666667	1.1	0.866666666666667	-1	High Load
0.75	0.7	-0.05	1.13333333333333	2.90909090909091	2.52	0.661111111111111	-0.0666666666666664	1.43333333333333	0.266666666666667	1	Low Load
0.75	0.35	-0.4	1.8	2.27272727272727	1.84	1.03333333333333	0.266666666666666	0.366666666666666	0.466666666666666	-1	High Load
0.2	0.7	0.5	3.4	2.90909090909091	2.92	0.955555555555556	0.533333333333334	0.733333333333334	1.06666666666667	1	Low Load
0.45	0.5	0.05	2.26666666666667	2.63636363636364	2.8	1.28333333333333	1	0.2	0.733333333333333	1	Low Load
0.8	0.4	-0.4	1.53333333333333	2.63636363636364	2.72	1.03333333333333	0.133333333333333	0.866666666666667	0.6	-1	High Load
0.55	0.55	0	1.53333333333333	2.81818181818182	2.68	1.06111111111111	0.566666666666667	0.900000000000001	0.933333333333334	1	Low Load
0.4	0.6	0.2	1.85714285714286	4.45454545454545	3	1.19444444444444	0.166666666666667	0.0333333333333341	0.700000000000001	-1	High Load
0.2	0.55	0.35	2.06666666666667	4.09090909090909	3.12	1.00555555555556	0.866666666666667	0.600000000000001	0.666666666666667	-1	High Load
0.45	0.6	0.15	2.73333333333333	4.4	3.6	0.833333333333333	1.23333333333333	0.9	-0.5	1	Low Load
0.65	0.5	-0.15	3	2.09090909090909	2.32	0.583333333333333	0.233333333333333	-0.433333333333333	0.533333333333333	-1	High Load
0.65	0.4	-0.25	1.4	4	3.32	1.09444444444444	0.866666666666666	1.36666666666667	-0.0999999999999996	1	Low Load
0.4	0.6	0.2	1.8	2.18181818181818	1.8	1.04444444444444	0.266666666666667	0.166666666666666	1.23333333333333	1	Low Load
0.45	0.8	0.35	2.06666666666667	3.54545454545455	3.12	1.37777777777778	0.633333333333333	1.36666666666667	0.233333333333333	-1	High Load
0.4	0.6	0.2	1.93333333333333	1.81818181818182	1.96	0.883333333333333	0.833333333333333	0.266666666666667	0.2	-1	High Load
0.75	0.6	-0.15	2.86666666666667	3.27272727272727	2.68	0.977777777777778	-0.266666666666666	0.266666666666666	1.4	-1	High Load
0.6	0.4	-0.2	2.06666666666667	3.36363636363636	2.68	0.861111111111111	0.866666666666666	0.7	0.0666666666666664	1	Low Load
0.35	0.8	0.45	2.73333333333333	3.09090909090909	2.84	0.738888888888889	0.633333333333333	1	1.16666666666667	-1	High Load
0.65	0.35	-0.3	1.93333333333333	2.72727272727273	2.52	1.05555555555556	-0.0666666666666673	-0.0666666666666669	0.433333333333333	1	Low Load
0.75	0.25	-0.5	1.66666666666667	3.54545454545455	2.44	1.14444444444444	1.9	0.8	1.63333333333333	1	Low Load
0.35	0.8	0.45	2.06666666666667	3.36363636363636	2.72	0.827777777777778	0.2	0.833333333333333	1.2	-1	High Load
0.45	0.7	0.25	2.6	3.18181818181818	2.72	0.933333333333333	0.3	-0.433333333333333	0.199999999999999	1	Low Load
0.45	0.4	-0.05	2.13333333333333	2.81818181818182	2.36	0.988888888888889	1.06666666666667	0.266666666666668	0	-1	High Load
0.5	0.4	-0.1	1	2.63636363636364	2.32	0.622222222222222	0.333333333333333	0.6	0.399999999999999	-1	High Load
0.4	0.45	0.05	2.2	3.09090909090909	2.68	0.877777777777778	0.0333333333333328	0.233333333333334	0.666666666666667	1	Low Load
0.85	0.4	-0.45	1.8	2.09090909090909	2.76	0.983333333333333	0.733333333333333	0.3	0.733333333333333	-1	High Load
0.7	0.4	-0.3	2.2	3.27272727272727	3.76	0.911111111111111	1.3	1.4	-0.366666666666666	1	Low Load
0.5	0.5	0	1.6	2.90909090909091	2.44	0.616666666666667	-0.2	0.6	1.26666666666667	1	Low Load
0.8	0.35	-0.45	1.8	2.81818181818182	3.12	1.09444444444444	1.03333333333333	0.933333333333333	0.6	-1	High Load
0.7	0.3	-0.4	2.33333333333333	4.45454545454545	2.92	0.9	-0.133333333333334	0.466666666666667	0.766666666666666	1	Low Load
0.65	0.5	-0.15	2.93333333333333	2.6	1.76	0.961111111111111	0.666666666666666	-0.766666666666666	1.5	-1	High Load
0.55	0.1	-0.45	1.6	1.54545454545455	2.12	0.883333333333333	-0.166666666666667	-0.133333333333333	0.733333333333333	-1	High Load
0.45	0.4	-0.05	2.6	2.72727272727273	3.12	0.783333333333333	1.53333333333333	1	0.366666666666667	1	Low Load
0.45	0.5	0.05	2	3.27272727272727	3.36	1.05	0.766666666666666	0.766666666666667	1	-1	High Load
0.35	0.6	0.25	2.4	2.81818181818182	3.6	1.02777777777778	0.733333333333333	-0.7	0.0333333333333328	1	Low Load
0.55	0.3	-0.25	2.33333333333333	3.09090909090909	3.04	0.983333333333333	0.466666666666666	0.4	0.866666666666666	1	Low Load
0.75	0.3	-0.45	1.8	2.90909090909091	3.12	0.761111111111111	0.733333333333334	0.8	0.333333333333333	-1	High Load
0.15	0.85	0.7	2	3.81818181818182	3.36	1.00555555555556	0.966666666666666	0.0999999999999996	0.7	1	Low Load
0.55	0.5	-0.05	2.53333333333333	4.72727272727273	4.08	1.22777777777778	0.0333333333333328	1	0.133333333333334	-1	High Load
0.35	0.7	0.35	1.66666666666667	3.45454545454545	2.88	1.03888888888889	0.5	1.4	0.966666666666667	-1	High Load
0.6	0.65	0.05	2.73333333333333	2.27272727272727	2.24	0.866666666666667	0.833333333333333	0.666666666666666	0.366666666666667	1	Low Load
0.4	0.45	0.05	1.93333333333333	2.72727272727273	2.16	0.888888888888889	0.233333333333333	0.933333333333333	0.0666666666666669	-1	High Load
0.7	0.45	-0.25	1.46666666666667	3	3.52	0.833333333333333	1.4	0.300000000000001	1.1	1	Low Load
0.75	0.7	-0.05	2.4	3.18181818181818	2.12	0.788888888888889	-0.0666666666666662	0.533333333333334	1.06666666666667	1	Low Load
0.7	0.2	-0.5	1.93333333333333	2.54545454545455	2.4	0.877777777777778	-0.0666666666666664	0.733333333333334	0.0666666666666664	-1	High Load
0.75	0.35	-0.4	2.06666666666667	2.63636363636364	2.72	0.922222222222222	0.6	0.7	0.833333333333333	1	Low Load
0.55	0.55	0	1.73333333333333	2.90909090909091	3	0.933333333333333	1.3	0.566666666666667	0.333333333333333	-1	High Load
0.3	0.7	0.4	3.33333333333333	2.63636363636364	2.88	0.883333333333333	0.666666666666667	1.36666666666667	1.73333333333333	-1	High Load
0.5	0.3	-0.2	2	1.90909090909091	1.54166666666667	0.866666666666667	0.933333333333333	0.833333333333333	-0.0333333333333332	1	Low Load
0.55	0.6	0.0499999999999999	3.06666666666667	4.54545454545455	3.24	1.18333333333333	-0.366666666666667	-0.5	1.33333333333333	-1	High Load
0.35	0.65	0.3	3.13333333333333	3.72727272727273	2.6	0.988888888888889	0.733333333333333	-0.133333333333333	0.266666666666667	1	Low Load
0.5	0.35	-0.15	2.26666666666667	2.90909090909091	3.2	0.633333333333333	0.766666666666666	0.9	0.566666666666666	1	Low Load
0.6	0.5	-0.1	2.33333333333333	3.18181818181818	3.08	1.06666666666667	1.06666666666667	0.866666666666666	0.6	-1	High Load
0.65	0.9	0.25	2.73333333333333	4	3	1.01666666666667	0.2	1.43333333333333	0.666666666666667	1	Low Load
0.7	0.5	-0.2	1.66666666666667	2.18181818181818	1.92	0.783333333333333	0.3	0.200000000000001	0.433333333333334	-1	High Load
0.5	0.4	-0.1	1.73333333333333	2.54545454545455	3.16	1.09444444444444	0.233333333333334	1.36666666666667	0.966666666666667	-1	High Load
0.5	0.9	0.4	3.06666666666667	4.27272727272727	4.32	1.07222222222222	0.0666666666666673	1.06666666666667	0.166666666666667	1	Low Load
0.75	0.5	-0.25	1.93333333333333	3	2.56	0.9	0.366666666666667	0.133333333333333	1.3	-1	High Load
0.45	0.75	0.3	1.8	3.18181818181818	3.12	1.05555555555556	-0.0333333333333337	0.5	-0.0666666666666673	1	Low Load
0.6	0.35	-0.25	1.53333333333333	3.09090909090909	2.44	1.1	0.7	1.06666666666667	1.5	1	Low Load
0.65	0.45	-0.2	1.73333333333333	3.36363636363636	3.28	0.838888888888889	0.5	1.03333333333333	1.23333333333333	-1	High Load
0.5	0.5	0	2.2	3.54545454545455	4.16	1.07222222222222	0.3	0.0666666666666664	0.333333333333334	1	Low Load
0.8	0.2	-0.6	1.46666666666667	2.18181818181818	1.96	0.877777777777778	0.866666666666667	0.433333333333333	-0.1	-1	High Load
0.2	0.65	0.45	1.93333333333333	4.54545454545455	3.76	1.37222222222222	1.03333333333333	1.06666666666667	1.46666666666667	-1	High Load
0.7	0.4	-0.3	1.46666666666667	2.09090909090909	1.56	0.988888888888889	0.8	0.966666666666667	0.533333333333334	1	Low Load
0.5	0.55	0.05	2.4	3.18181818181818	3.84	0.883333333333333	0.633333333333334	1.03333333333333	0.533333333333333	-1	High Load
0.2	0.7	0.5	3.06666666666667	3.45454545454545	3.16	1.04444444444444	1.03333333333333	-4.44089209850063e-16	0.866666666666668	1	Low Load
0.5	0.55	0.05	1.6	3.09090909090909	2.52	0.911111111111111	0.233333333333334	0.966666666666667	0.666666666666667	1	Low Load
0.5	0.25	-0.25	1.53333333333333	3.72727272727273	2.8	0.783333333333333	0.2	0.566666666666667	0.733333333333333	-1	High Load
0.55	0.4	-0.15	2.53333333333333	2.72727272727273	2	0.888888888888889	0.133333333333333	0.2	1.06666666666667	1	Low Load
0.65	0.25	-0.4	1.73333333333333	1.90909090909091	1.52	0.827777777777778	0.6	0.3	0.366666666666667	-1	High Load
0.65	0.4	-0.25	2.13333333333333	3.63636363636364	3.68	1.03333333333333	0.166666666666666	0.866666666666666	0.266666666666667	-1	High Load
0.55	0.45	-0.1	2.86666666666667	2.63636363636364	2.64	0.988888888888889	0.766666666666667	0.2	0.0666666666666664	1	Low Load
0.2	0.8	0.6	3.4	4.36363636363636	3.36	1.28888888888889	0.5	0.0999999999999992	1.13333333333333	-1	High Load
0.75	0.75	0	2.26666666666667	2.90909090909091	2.56	1.11666666666667	0.866666666666667	0.733333333333333	0.433333333333333	1	Low Load
0.55	0.75	0.2	3.06666666666667	2.90909090909091	3.04	0.966666666666667	0.699999999999999	1	0.666666666666667	1	Low Load
0.3	0.65	0.35	2.93333333333333	3.54545454545455	3.16	0.844444444444444	0.5	0.366666666666667	0.666666666666667	-1	High Load
0.5	0.85	0.35	3.06666666666667	3.72727272727273	3.56	1.07222222222222	-0.2	0.133333333333334	0.633333333333333	1	Low Load
0.55	0.7	0.15	2.26666666666667	4.36363636363636	2.96	1.05	0.633333333333334	0.3	0.100000000000001	-1	High Load
0.2	0.55	0.35	1.93333333333333	2.18181818181818	2.12	0.95	0.166666666666667	0.666666666666666	-0.133333333333333	-1	High Load
0.55	0.4	-0.15	1.8	3.36363636363636	3.8	1.19444444444444	0.1	0.6	0.233333333333333	1	Low Load
0.4	0.55	0.15	1.93333333333333	2.27272727272727	2.64	0.727777777777778	0.533333333333333	0.9	1.86666666666667	1	Low Load
0.75	0.3	-0.45	1.4	2.72727272727273	2.72	1.11666666666667	0.333333333333333	1.16666666666667	0.2	-1	High Load
0.25	0.65	0.4	2.73333333333333	4.36363636363636	3.28	0.805555555555555	0.766666666666667	-0.100000000000001	1.1	1	Low Load
0.65	0.55	-0.1	2.13333333333333	2.36363636363636	2.64	1.16666666666667	-4.44089209850063e-16	0.6	-0.2	-1	High Load
0.5	0.5	0	2.33333333333333	3.09090909090909	2.92	1.02777777777778	0.4	0.633333333333333	1.1	-1	High Load
0.75	0.2	-0.55	2	2.54545454545455	2.88	0.805555555555556	1.6	0.766666666666667	0.4	1	Low Load
0.45	0.45	0	3	3.63636363636364	2.72	1.08333333333333	1.6	1.26666666666667	0.966666666666666	-1	High Load
0.25	0.6	0.35	2.13333333333333	2.45454545454545	1.8	1.11111111111111	0.2	0.766666666666666	0.133333333333334	1	Low Load
0.6	0.85	0.25	2.4	4.09090909090909	3.28	1.11111111111111	0.7	0.6	-0.266666666666667	-1	High Load
0.45	0.35	-0.1	2.13333333333333	2.81818181818182	2.08	1.07777777777778	0.500000000000001	0.800000000000001	0.7	1	Low Load
0.8	0.3	-0.5	1.4	3.63636363636364	2.92	0.933333333333333	0.433333333333333	1.3	-0.3	-1	High Load
0.8	0.6	-0.2	2.13333333333333	4.27272727272727	3.08	0.833333333333333	-0.966666666666666	0.366666666666667	0.3	-1	High Load
0.8	0.4	-0.4	2.2	3.36363636363636	3.48	0.872222222222222	1.1	-0.0999999999999996	0.2	1	Low Load
0.45	0.55	0.1	2	2.81818181818182	3.28	1.10555555555556	1.3	1.33333333333333	1.06666666666667	-1	High Load
0.25	0.5	0.25	2.26666666666667	4	3.6	0.966666666666667	1.4	0.666666666666667	0.533333333333333	1	Low Load
0.35	0.7	0.35	2.4	3.90909090909091	3.2	0.95	0.0999999999999996	-0.266666666666666	0.966666666666667	1	Low Load
0.55	0.55	0	3.4	3.27272727272727	2.92	1.36666666666667	1.16666666666667	1.33333333333333	0.833333333333334	-1	High Load
0.75	0.8	0.05	2.86666666666667	5	3.29166666666667	0.966666666666666	0.9	-0.0666666666666669	1.13333333333333	1	Low Load
0.6	0.35	-0.25	2.6	3.63636363636364	3.52	1.16111111111111	0.2	0.0333333333333332	0.133333333333333	-1	High Load
0.8	0.35	-0.45	1.66666666666667	2.45454545454545	2.8	0.85	0.666666666666667	-0.0333333333333328	1.5	-1	High Load
0.45	0.85	0.4	2.26666666666667	3.63636363636364	2.76	0.583333333333333	0.433333333333334	-0.399999999999999	-0.800000000000001	1	Low Load
0.55	0.75	0.2	3.46666666666667	4	2.08	1.01111111111111	-0.333333333333333	1.36666666666667	1.76666666666667	-1	High Load
0.1	0.8	0.7	2.93333333333333	5	3.84	1.18333333333333	0.7	0.600000000000001	0.800000000000001	1	Low Load
0.75	0.2	-0.55	1.66666666666667	3	3.52	0.85	1.3	1.33333333333333	1.23333333333333	1	Low Load
0.75	0.35	-0.4	2.06666666666667	1.90909090909091	2.36	1.01111111111111	0.3	0.533333333333333	0.100000000000001	-1	High Load
0.6	0.5	-0.1	2	2.27272727272727	2.2	0.716666666666667	0.6	1.53333333333333	1.2	1	Low Load
0.55	0.6	0.0499999999999999	2.13333333333333	3.36363636363636	2.44	0.905555555555556	0.266666666666667	0.2	1.23333333333333	-1	High Load
0.65	0.65	0	2.4	3.45454545454545	3.24	1.08888888888889	1.03333333333333	-0.5	-0.133333333333334	1	Low Load
0.55	0.5	-0.05	1.73333333333333	3.90909090909091	3.24	0.661111111111111	0.766666666666667	1.33333333333333	1.1	-1	High Load
0.85	0.25	-0.6	2.73333333333333	2.90909090909091	1.48	0.922222222222222	0.0333333333333332	0.666666666666667	0.933333333333333	1	Low Load
0.55	0.55	0	1.4	3.09090909090909	1.92	0.977777777777778	0.866666666666667	-0.166666666666667	0.566666666666668	1	Low Load
0.6	0.55	-0.0499999999999999	1.66666666666667	3	3	0.894444444444444	1.26666666666667	0.1	0.433333333333334	-1	High Load
0.35	0.8	0.45	2.33333333333333	4.18181818181818	3.76	1.02222222222222	0.566666666666666	0.333333333333333	0.733333333333333	1	Low Load
0.75	0.4	-0.35	2.2	3.09090909090909	2.72	0.977777777777778	1.06666666666667	0.566666666666666	0.100000000000001	-1	High Load
0.8	0.25	-0.55	1.46666666666667	1.81818181818182	1.56	0.833333333333333	0.966666666666667	2.06666666666667	1.16666666666667	-1	High Load
0.7	0.2	-0.5	2.13333333333333	3.36363636363636	2.44	0.972222222222222	0.633333333333333	0.133333333333333	0.166666666666666	1	Low Load
0.55	0.55	0	1.8	2.90909090909091	2.12	0.905555555555556	1.06666666666667	0.433333333333333	0.133333333333333	-1	High Load
0.55	0.35	-0.2	2.06666666666667	2.90909090909091	3.16	0.894444444444444	0.833333333333333	1.03333333333333	0.233333333333333	1	Low Load
0.15	0.95	0.8	3.66666666666667	4.27272727272727	3.96	1.24444444444444	0.7	0.433333333333334	0.933333333333333	1	Low Load
0.85	0.4	-0.45	1.86666666666667	3.45454545454545	3.36	1.17777777777778	-0.333333333333334	-0.266666666666668	-0.0666666666666669	-1	High Load
0.55	0.55	0	2.26666666666667	3.45454545454545	3.2	1.00555555555556	0.766666666666666	-0.100000000000001	1.4	1	Low Load
0.25	0.8	0.55	2.8	4.81818181818182	4.36	1.22777777777778	1.03333333333333	0.5	-0.433333333333334	-1	High Load
0.55	0.8	0.25	2.13333333333333	2.90909090909091	2.4	0.944444444444445	1.1	-0.366666666666666	0.866666666666666	-1	High Load
0.6	0.4	-0.2	2.4	2.54545454545455	1.48	0.822222222222222	-0.399999999999999	0.2	0.433333333333334	1	Low Load
0.65	0.55	-0.1	2.46666666666667	3.09090909090909	2.68	0.877777777777778	1.1	0.466666666666667	1.2	-1	High Load
0.6	0.2	-0.4	2.26666666666667	3	1.44	1.07222222222222	0.633333333333333	0.333333333333333	0.8	1	Low Load
0.8	0.45	-0.35	1.86666666666667	3.09090909090909	2.44	0.811111111111111	1.4	0.6	1.13333333333333	1	Low Load
0.45	0.55	0.1	1.86666666666667	3.45454545454545	3.08	1.07222222222222	0	0.4	0.466666666666666	-1	High Load
0.5	0.3	-0.2	1.46666666666667	3.36363636363636	2.8	0.861111111111111	0.533333333333333	-0.3	0.800000000000001	1	Low Load
0.5	0.5	0	2.06666666666667	3.81818181818182	3.6	1.21666666666667	0.5	0.966666666666666	1.83333333333333	-1	High Load
0.7	0.75	0.05	2.26666666666667	4.36363636363636	3.24	0.972222222222222	0.533333333333333	0.833333333333333	0.533333333333334	-1	High Load
0.2	0.55	0.35	2.4	3.54545454545455	2	0.977777777777778	0.533333333333334	-0.133333333333333	0.333333333333333	1	Low Load
0.3	0.65	0.35	2.26666666666667	2.18181818181818	3.16	1.00555555555556	1.1	0.8	1.63333333333333	-1	High Load
0.7	0.45	-0.25	1.33333333333333	3	3	0.972222222222222	1.1	0.366666666666666	0.133333333333334	1	Low Load
0.65	0.3	-0.35	2.06666666666667	2.81818181818182	2.2	1.00555555555556	0.133333333333333	0.7	1.03333333333333	1	Low Load
0.7	0.45	-0.25	2	2.36363636363636	2.4	0.944444444444445	1.13333333333333	1.66666666666667	0.633333333333334	-1	High Load
0.7	0.3	-0.4	1.66666666666667	3.63636363636364	3.2	1.03333333333333	0.866666666666666	0.366666666666666	0.433333333333334	1	Low Load
0.5	0.7	0.2	2.4	2.63636363636364	2.92	0.872222222222222	0.7	1.56666666666667	0.633333333333333	-1	High Load
0.75	0.5	-0.25	2.33333333333333	2.45454545454545	3.08	0.738888888888889	-0.433333333333333	-0.666666666666667	0.433333333333334	-1	High Load
0.55	0.5	-0.05	2.26666666666667	3.72727272727273	3.28	1.13333333333333	-0.100000000000001	0.366666666666667	0.233333333333334	1	Low Load
0.15	0.5	0.35	2.33333333333333	3.36363636363636	2.4	0.944444444444445	0.0666666666666669	0.633333333333334	0.766666666666666	-1	High Load
0.2	0.6	0.4	3.13333333333333	4.63636363636364	2.56	1.15555555555556	1.23333333333333	0.366666666666666	-0.833333333333334	1	Low Load
0.55	0.7	0.15	2.06666666666667	3.90909090909091	2.96	0.966666666666667	0.233333333333333	0.766666666666667	0.799999999999999	1	Low Load
0.85	0.05	-0.8	1.93333333333333	2.90909090909091	2.4	1.05555555555556	1.2	0.0666666666666673	1.13333333333333	-1	High Load
0.4	0.3	-0.1	2.33333333333333	3.45454545454545	3.4	1.23333333333333	1	1.73333333333333	1.33333333333333	1	Low Load
0.75	0.368421052631579	-0.381578947368421	1.8	2	2.04	0.966666666666667	-0.900000000000001	0.633333333333334	1.3	-1	High Load
0.45	0.6	0.15	1.66666666666667	4.18181818181818	3.6	0.927777777777778	0.066666666666666	-0.366666666666667	-0.0333333333333328	1	Low Load
0.75	0.25	-0.5	2.4	3.45454545454545	3.64	0.911111111111111	1	1.76666666666667	0.533333333333334	-1	High Load
0.6	0.55	-0.0499999999999999	1.93333333333333	3.54545454545455	3.24	0.972222222222222	0.966666666666667	0.399999999999999	-0.733333333333333	1	Low Load
0.894736842105263	0.45	-0.444736842105263	2	2	2.24	0.888888888888889	0.266666666666667	0.466666666666667	1.03333333333333	1	Low Load
0.5	0.7	0.2	1.6	4.27272727272727	4	0.983333333333333	1.56666666666667	0.933333333333334	-0.466666666666666	-1	High Load
0.25	0.45	0.2	2.53333333333333	4	3.12	1.15555555555556	0.799999999999999	1.26666666666667	0.833333333333333	1	Low Load
0.25	0.75	0.5	1.73333333333333	3.54545454545455	3.36	1.00555555555556	1.66666666666667	0.6	0.566666666666667	-1	High Load
0.6	0.6	0	2.06666666666667	4.09090909090909	3.88	1.00555555555556	1.3	1	0.133333333333333	-1	High Load
0.65	0.4	-0.25	2.06666666666667	2.18181818181818	2.24	0.811111111111111	0.433333333333334	0.600000000000001	0.4	1	Low Load
0.5	0.4	-0.1	1.86666666666667	4.63636363636364	3.52	1.11666666666667	0.0333333333333337	-0.0666666666666673	0.966666666666667	-1	High Load
0.65	0.45	-0.2	1.4	4.18181818181818	3.8	0.888888888888889	0.633333333333333	1.4	0.766666666666666	1	Low Load
0.8	0.5	-0.3	1.73333333333333	1.63636363636364	1.64	0.816666666666667	1.16666666666667	0.533333333333333	0.466666666666668	1	Low Load
0.6	0.7	0.1	2.46666666666667	2.72727272727273	2.68	1.07777777777778	0.5	0.233333333333333	0.766666666666666	-1	High Load
0.8	0.2	-0.6	2.33333333333333	2.81818181818182	3.32	0.972222222222222	0.499999999999999	1.23333333333333	1.03333333333333	1	Low Load
0.5	0.9	0.4	3.73333333333333	4.54545454545455	3.72	0.938888888888889	1.2	1.43333333333333	0.5	-1	High Load
0.05	0.65	0.6	2.6	2.54545454545455	2.44	0.733333333333333	0.433333333333334	0.833333333333333	1.03333333333333	1	Low Load
0.65	0.6	-0.05	2.06666666666667	1.90909090909091	1.76	0.822222222222222	0.533333333333334	0.3	0.0333333333333332	-1	High Load
0.55	0.45	-0.1	2.06666666666667	2.63636363636364	2.8	0.727777777777778	0.100000000000001	0.3	-0.1	1	Low Load
0.3	0.8	0.5	2.46666666666667	3.27272727272727	2.48	0.938888888888889	1.16666666666667	0.566666666666667	0.9	1	Low Load
0.4	0.4	0	1.86666666666667	2.72727272727273	2.28	0.866666666666667	0.366666666666667	-0.5	-0.0333333333333337	-1	High Load
0.35	0.8	0.45	2.66666666666667	3.72727272727273	3.8	1.17222222222222	-0.0333333333333337	-0.266666666666666	2.06666666666667	1	Low Load
0.6	0.3	-0.3	1.33333333333333	1.63636363636364	1.68	0.644444444444444	0.133333333333334	0	0.166666666666667	-1	High Load
0.6	0.6	0	2.33333333333333	4.18181818181818	3.72	0.95	0.333333333333333	0.6	1.03333333333333	-1	High Load
0.5	0.2	-0.3	2	3.09090909090909	2.24	0.972222222222222	0.133333333333334	1.1	-0.100000000000001	1	Low Load
0.55	0.65	0.1	2.73333333333333	2.54545454545455	2.36	0.705555555555556	0.7	0.566666666666666	0.566666666666667	-1	High Load
0.85	0.15	-0.7	1.53333333333333	2.18181818181818	2.28	0.711111111111111	0.6	0.6	0.466666666666666	1	Low Load
0.85	0.2	-0.65	1.6	1.81818181818182	2.08	0.738888888888889	0.700000000000001	0.8	0.4	1	Low Load
0.45	0.9	0.45	2.2	3.72727272727273	4.08	1.26111111111111	0.8	-0.233333333333333	0.666666666666666	-1	High Load
0.85	0.6	-0.25	2.33333333333333	3.45454545454545	3.6	1.06111111111111	1.13333333333333	0.600000000000001	0.999999999999999	1	Low Load
1	0.45	-0.55	1.93333333333333	3.72727272727273	2.36	1.08888888888889	0.633333333333333	0.6	0.833333333333333	-1	High Load
0.6	0.35	-0.25	2.33333333333333	3.27272727272727	3.24	1.15555555555556	0.333333333333334	0.6	-0.600000000000001	1	Low Load
0.3	0.85	0.55	3	4.18181818181818	3.375	0.7	0.533333333333333	0.633333333333333	0.933333333333333	1	Low Load
0.6	0.25	-0.35	2	3.36363636363636	3.36	1.08333333333333	0.333333333333333	0.566666666666666	0.299999999999999	1	Low Load
