# Supplementary material for: Memory for pictures of sexual assault: Sensitive maintenance of ambiguous stimuli
Source: PLoS One. 2020 Jul 29;15(7):e0236873. doi: 10.1371/journal.pone.0236873 (PMC7390341; doi:10.1371/journal.pone.0236873)
Supplement: S1 File — (ZIP) [file pone.0236873.s003.zip › descriptive_statistics.txt]

Deskriptive Statistics of the questionnaire data collected in Study 3

Variable                        M      SD      Min      Max
Trait anxiety               2.18     0.51     1.00     3.73
Fear of rape                3.18     0.76     1.55     5.00
Rape avoidance behavior     2.83     0.65     1.44     4.36
Cognitive avoidance         0.55     0.19     0.05     1.00
Vigilance                   0.52     0.19     0.05     0.95
Vigilance-avoidance score  -0.03     0.33    -0.80     0.80
Appraisal                   0.96     0.15     0.58     1.38
